# Supplementary material for: Effectiveness of Exosomes from Different Mesenchymal Stem Cells in the Treatment of Psoriasis: A Murine Study and Meta-Analysis of Experimental Studies
Source: Biomedicines. 2025 Aug 28;13(9):2093. doi: 10.3390/biomedicines13092093 (PMC12467663; doi:10.3390/biomedicines13092093)
Supplement: Supplementary file 1 [file biomedicines-13-02093-s001.zip]

Archive with 1 entries (1 files):
- biomedicines-3817370-supplementary.pdf
